# Supplementary material for: Shifting entrepreneurial landscape and development performance of water startups in emerging water markets
Source: PLoS One. 2021 Feb 4;16(2):e0246282. doi: 10.1371/journal.pone.0246282 (PMC7861426; doi:10.1371/journal.pone.0246282)
Supplement: S1 Dataset — (XLSX) [file pone.0246282.s003.xlsx]

## Sheet: Sheet1
Organization Name	Headquarters Location	Target market	Service Provided	Operating Status	Founding Date	Founding Date Precision	Funding Status	Total Funding Amount Currency (in USD)	IPO Status	Revenue (currency:USD)	CB Rank (Organization)	Average Visits (6 months)	Visit Duration (6 months)	Page Views / Visit (6 months)	Bounce Rate (6 months)
2NDNATURE	Santa Cruz, California, United States	municipality/household	digital technology	Active	2016-01-01	day	N/A	N/A	Private	N/A	218314	204.74	39	2.16	0.3206
Alcanzar Solar	Palo Alto, California, United States	municipality/household	physical/chemical/biological technology	Active	2011-08-01	day	Seed	40000	Private	N/A	122545	N/A	N/A	N/A	N/A
Aligned Intermediary	Los Angeles, California, United States	agriculture+industry+municipality/household	consulting	Active	2015-01-01	year	N/A	N/A	Private	N/A	258119	N/A	N/A	N/A	N/A
All Drone Solutions	Exeter, California, United States	agriculture	digital technology	Active	2014-10-01	day	N/A	N/A	Private	3285	196829	253.42	151	1.73	0.454
APTwater	Long Beach, California, United States	industry	physical/chemical/biological technology	Active	2009-01-01	year	M&A	N/A	Private	N/A	219459	N/A	N/A	N/A	N/A
Aquacue	Los Gatos, California, United States	agriculture+industry+municipality/household	digital technology	Active	2009-03-26	day	M&A	150000	Private	N/A	80179	N/A	N/A	N/A	N/A
Aquam	San Diego, California, United States	municipality/household	digital technology	Active	2015-01-01	year	Private Equity	39000000	Private	2000000	20265	606.53	10	1.47	0.6355
AquaSeca	San Jose, California, United States	agriculture+industry+municipality/household	digital technology	Active	2015-01-01	year	N/A	N/A	Private	N/A	139875	115.95	N/A	1	1
Aqulytics	Los Angeles, California, United States	industry+municipality/household	digital technology	Active	2017-01-01	year	Seed	N/A	Private	N/A	127446	219.61	26	1.57	0.4294
Asilomar Bio	San Francisco, California, United States	agriculture	physical/chemical/biological technology	Active	2012-01-01	year	Early Stage Venture	15250000	Private	2000000	19115	142.29	N/A	N/A	N/A
Avalow	Santa Rosa, California, United States	municipality/household	design	Active	2016-02-01	day	Seed	300000	Private	N/A	43878	532.07	82	2.17	0.4162
Balance Inc.	Los Angeles, California, United States	agriculture+industry+municipality/household	consulting	Active	2015-02-01	day	N/A	N/A	Private	N/A	272690	47.97	N/A	N/A	N/A
Better Climate Research and Policy Analysis	Moraga, California, United States	agriculture+industry+municipality/household	consulting	Active	2012-01-07	day	N/A	N/A	Private	N/A	590004	N/A	N/A	N/A	N/A
Blossom	Irvine, California, United States	municipality/household	digital technology	Active	2013-05-15	day	M&A	102600	Private	3000000	40593	1855.52	25	1.61	0.4093
Blue Ocean Sciences	Ojai, California, United States	agriculture+industry+municipality/household	consulting	Active	2012-01-01	year	N/A	N/A	Private	7177565	450010	4.14	N/A	N/A	N/A
Boxwash	Berkeley, California, United States	municipality/household	physical/chemical/biological technology	Active	2017-10-16	day	N/A	N/A	Private	N/A	157057	745.38	N/A	N/A	N/A
BuildSavings	Los Angeles, California, United States	municipality/household	design	Active	2015-01-01	year	N/A	N/A	Private	N/A	401361	N/A	N/A	N/A	N/A
Buoy Labs	Santa Cruz, California, United States	municipality/household	digital technology	Active	2015-07-09	day	Seed	60000	Private	N/A	30531	1313.66	159	1.56	0.5318
California Safe Soil	West Sacramento, California, United States	agriculture	physical/chemical/biological technology	Active	2012-01-03	day	N/A	14985000	Private	43806721	22583	947.86	11	1.13	0.3826
Cao Gadgets	Irvine, California, United States	industry+municipality/household	digital technology	Active	2010-12-01	month	N/A	N/A	Private	N/A	145823	92.34	158	1.21	0.9284
Carbo Culture	Palo Alto, California, United States	agriculture+municipality/household	physical/chemical/biological technology	Active	2016-08-15	day	Seed	674346	Private	1000000	30405	580.23	14	1.18	0.8232
Ceres Imaging	Oakland, California, United States	agriculture	digital technology	Active	2014-01-01	year	Early Stage Venture	35500000	Private	1000000	2513	8827.95	88	2.74	0.3468
cFloat	Berkeley, California, United States	municipality/household	digital technology	Active	2016-01-01	year	N/A	N/A	Private	N/A	275595	10494.1	70	1.43	0.2959
CISBAY	San Jose, California, United States	agriculture+industry+municipality/household	physical/chemical/biological technology	Active	2008-01-01	year	N/A	N/A	Private	5966343	181770	3871.3	21	1.67	0
Clean Fund	Sausalito, California, United States	agriculture+industry+municipality/household	VC/financing/incubator/accelerator	Active	2009-01-01	year	Early Stage Venture	75000000	Private	4180292	14606	1689.51	232	2.33	0.6736
Clean Water AI	San Francisco, California, United States	agriculture+industry+municipality/household	digital technology	Active	2018-01-01	year	N/A	N/A	Private	N/A	231482	21.51	N/A	1	1
Cloacina	Arroyo Grande, California, United States	industry+municipality/household	physical/chemical/biological technology	Active	2008-01-01	year	N/A	N/A	Private	9129140	240390	395.77	N/A	1	1
ConnectedYard (pHin)	San Jose, California, United States	municipality/household	digital technology	Active	2014-07-01	day	Early Stage Venture	9200000	Private	3800000	12838	23081.5	29	1.52	0.5771
ConserWater Technologies	Mountain View, California, United States	agriculture	digital technology	Active	2016-09-01	month	N/A	N/A	Private	N/A	138374	690.58	20	1.2	0.8035
DayOne Response	San Francisco, California, United States	municipality/household	physical/chemical/biological technology	Active	2010-01-01	year	N/A	N/A	Private	5936013	177116	2221.9	210	1.62	0.5258
DewGood Inc.	Los Angeles, California, United States	agriculture+municipality/household	physical/chemical/biological technology	Active	2017-05-03	day	N/A	N/A	Private	N/A	337350	519.82	N/A	1	1
DIGDEEP	Los Angeles, California, United States	municipality/household	NGO	Active	2011-01-01	year	N/A	N/A	Private	3158270	403409	6411.08	105	1.63	0.5818
Eco Green Auto Clean	Redwood City, California, United States	municipality/household	physical/chemical/biological technology	Active	2012-07-01	month	N/A	N/A	Private	7471529	205785	2351.45	51	2.09	0.2124
Eco Minded Solutions	San Diego, California, United States	municipality/household	design	Active	2008-01-01	year	N/A	N/A	Private	N/A	285054	3516.74	127	1.62	0.5929
Edyn	Oakland, California, United States	municipality/household	digital technology	Active	2013-01-01	year	Seed	2850000	Private	1000000	15387	N/A	7	1.44	0.676
ElectricityBilling.com	Santa Monica, California, United States	agriculture+industry+municipality/household	digital technology	Active	2014-01-05	day	N/A	N/A	Private	N/A	265436	1102.47	55	1.65	0.5712
Electro Scan Inc.	Sacramento, California, United States	municipality/household	digital technology	Active	2011-10-31	day	Early Stage Venture	12000000	Private	3937578	25186	1259.11	112	1.99	0.6705
Endemic Environmental Services, Inc.	Huntington Beach, California, United States	municipality/household	consulting	Active	2009-01-01	year	N/A	N/A	Private	N/A	449844	15.92	477	7	N/A
ENVi - Detailing on Demand	Gardena, California, United States	municipality/household	physical/chemical/biological technology	Active	2015-01-01	year	Seed	650000	Private	N/A	46969	220.16	1	1.72	0.2826
Epic CleanTec	San Francisco, California, United States	industry+municipality/household	physical/chemical/biological technology	Active	2015-01-01	year	Seed	1167000	Private	N/A	27158	206.31	N/A	N/A	N/A
EvaDrop	Santa Ana, California, United States	municipality/household	digital technology	Active	2015-01-01	year	N/A	N/A	Private	N/A	143237	8289.75	5	1.24	0.9082
FarmX	Redwood City, California, United States	agriculture	digital technology	Active	2014-11-14	day	Seed	1500000	Private	N/A	19435	502.13	22	2	N/A
Figtree Financing	San Diego, California, United States	municipality/household	VC/financing/incubator/accelerator	Active	2010-01-01	year	Early Stage Venture	30000000	Private	1500000	28963	N/A	N/A	N/A	N/A
Flo Technologies	Los Angeles, California, United States	municipality/household	digital technology	Active	2015-04-01	month	Early Stage Venture	39250000	Private	1000000	4076	21515.8	234	2.56	0.4105
FloraPulse	Davis, California, United States	agriculture	digital technology	Active	2014-10-01	day	Seed	330000	Private	N/A	51737	113.29	N/A	N/A	N/A
Flow Laboratories	Sunnyvale, California, United States	municipality/household	digital technology	Active	2016-01-01	day	Seed	832000	Private	N/A	17607	766.57	2	1.24	0.7611
Flume	San Luis Obispo, California, United States	municipality/household	digital technology	Active	2015-06-01	day	Seed	1500000	Private	N/A	17845	2381.58	148	5.58	0.1005
FogHorn	Mountain View, California, United States	industry+municipality/household	digital technology	Active	2014-01-01	year	Early Stage Venture	47500000	Private	25000000	3349	8934.17	204	3.01	0.293
foris.io, inc.	Oakland, California, United States	agriculture	digital technology	Active	2016-06-02	day	N/A	N/A	Private	N/A	169465	73.41	55	2	N/A
Forward Water Technologies	Ontario, California, United States	agriculture+industry+municipality/household	physical/chemical/biological technology	Active	2012-01-01	year	N/A	1000000	Private	N/A	54376	162.18	698	11	N/A
Fracta	Redwood City, California, United States	agriculture+industry+municipality/household	digital technology	Active	2015-10-01	day	M&A	20001498	Private	1000000	11355	3510.18	330	4.64	0.4194
Frontier Water Systems	San Diego, California, United States	agriculture+industry+municipality/household	physical/chemical/biological technology	Active	2013-01-01	year	N/A	3400000	Private	19366965	46871	697.43	N/A	N/A	N/A
Generate Capital	San Francisco, California, United States	agriculture+industry+municipality/household	VC/financing/incubator/accelerator	Active	2014-01-01	year	N/A	306603600	Private	2000000	6987	3300.21	44	1.82	0.577
Global Women's Water Initiative	Berkeley, California, United States	municipality/household	NGO	Active	2008-01-01	year	N/A	N/A	Private	N/A	366115	73.27	97	3.08	N/A
Got Produce? Franchising Inc	San Francisco, California, United States	agriculture	design	Active	2012-07-18	day	N/A	N/A	Private	N/A	242168	708.78	N/A	1	1
Green Button Alliance	Morgan Hill, California, United States	agriculture+industry+municipality/household	NGO	Active	2015-02-06	day	N/A	N/A	Private	N/A	293650	2135.39	61	2.06	0.7444
Greenbox Technologies	San Bruno, California, United States	municipality/household	digital technology	Active	2013-01-01	year	Seed	450000	Private	10000000	54824	41.3	N/A	1	1
GroGuru	San Diego, California, United States	agriculture	digital technology	Active	2014-07-01	day	Seed	325000	Private	3000000	26898	2816.15	69	2.19	0.491
Hera Systems	San Jose, California, United States	agriculture	digital technology	Active	2013-12-09	day	Early Stage Venture	4200000	Private	6577846	21042	384.85	N/A	N/A	N/A
Home Town Farms	San Marcos, California, United States	agriculture	physical/chemical/biological technology	Active	2009-01-01	year	N/A	N/A	Private	N/A	302174	N/A	N/A	N/A	N/A
Hydros water Bottle	San Francisco, California, United States	municipality/household	physical/chemical/biological technology	Active	2009-02-05	day	N/A	N/A	Private	310000	106780	16993.1	89	1.35	0.4457
Important, Not Important	Los Angeles, California, United States	agriculture+industry+municipality/household	NGO	Active	2017-01-01	year	N/A	N/A	Private	N/A	411950	3019.42	130	2.94	0.3537
Industrial Optic	San Francisco, California, United States	industry	digital technology	Active	2016-08-01	month	N/A	N/A	Private	N/A	322749	N/A	N/A	N/A	N/A
Intellecy	San Diego, California, United States	municipality/household	digital technology	Active	2015-01-01	year	N/A	N/A	Private	N/A	218856	N/A	28	1.6	0.4039
IntelliFlux Controls	Irvine, California, United States	agriculture+industry+municipality/household	digital technology	Active	2017-01-01	year	Seed	873398	Private	N/A	45679	228.18	N/A	1	1
KETOS	San Jose, California, United States	agriculture+industry+municipality/household	digital technology	Active	2015-01-01	year	Early Stage Venture	11600000	Private	3000000	3112	2378.97	178	2.31	0.5618
Lagoon	San Francisco, California, United States	municipality/household	digital technology	Closed	2014-01-01	year	Seed	20000	Private	N/A	67213	887.79	117	3.33	0.4995
Liquidity Nanotech Corporation	Concord, California, United States	municipality/household	physical/chemical/biological technology	Active	2009-09-01	day	N/A	10634054	Private	30003054	33473	N/A	70	2.57	0.794
Livin Life Inc.	San Francisco, California, United States	municipality/household	digital technology	Active	2015-11-25	day	N/A	N/A	Private	N/A	114713	7637.01	63	1.95	0.3777
Local Roots Farms	Los Angeles, California, United States	agriculture	digital technology	Active	2013-01-01	year	N/A	N/A	Private	2400000	82626	4676.9	130	2.87	0.1498
Magnation Water Technologies	Oakland, California, United States	agriculture+industry+municipality/household	physical/chemical/biological technology	Active	2008-11-01	day	N/A	N/A	Private	N/A	232058	1522.04	135	2.4	0.4794
Mavrx	San Francisco, California, United States	agriculture	digital technology	Active	2012-01-01	year	M&A	22420781	Private	2974951	6910	1197.66	8	1.61	0.641
MeterHero	Oakland, California, United States	agriculture+industry+municipality/household	digital technology	Active	2013-11-25	day	Seed	750000	Private	N/A	43350	22.7	N/A	N/A	N/A
Moasis	Union City, California, United States	agriculture	physical/chemical/biological technology	Active	2010-01-01	year	N/A	6187982	Private	6723612	28563	540.62	40	1.48	0.3392
Moleaer	Torrance, California, United States	agriculture+industry+municipality/household	physical/chemical/biological technology	Active	2016-01-01	year	N/A	6000000	Private	N/A	27439	2587.29	160	3.97	0.331
Nautilus Data Technologies	Pleasanton, California, United States	industry	physical/chemical/biological technology	Active	2013-01-01	year	Late Stage Venture	36000000	Private	3000000	16349	N/A	115	3.59	N/A
Nebia	San Francisco, California, United States	municipality/household	physical/chemical/biological technology	Active	2014-09-01	month	N/A	7804791	Private	1181222	2734	35147.1	79	1.78	0.512
Net Zero AquaLife	Encinitas, California, United States	agriculture+industry+municipality/household	VC/financing/incubator/accelerator	Active	2013-12-13	day	N/A	5010000	Private	N/A	75545	112.62	N/A	1	1
NGIN Network for Global Innovation	Los Angeles, California, United States	agriculture+industry+municipality/household	VC/financing/incubator/accelerator	Active	2018-03-20	day	N/A	N/A	Private	N/A	236015	235.49	N/A	N/A	N/A
NuLeaf Tech Inc	Cupertino, California, United States	agriculture+industry+municipality/household	design	Active	2017-03-13	day	Seed	N/A	Private	N/A	130289	1318.91	N/A	N/A	N/A
OaSense	Mountain View, California, United States	municipality/household	digital technology	Active	2014-01-01	year	N/A	N/A	Private	N/A	509725	N/A	N/A	N/A	N/A
Oklare, Inc.	Encinitas, California, United States	agriculture+industry+municipality/household	digital technology	Active	2015-07-01	month	N/A	N/A	Private	N/A	334560	N/A	N/A	N/A	N/A
Orange County Plumbing Pros	Orange, California, United States	municipality/household	digital technology	Active	2013-04-06	day	N/A	N/A	Private	487844	401193	22.6	N/A	N/A	N/A
Osmo Systems	Oakland, California, United States	agriculture	digital technology	Active	2014-01-01	year	Seed	2915634	Private	N/A	14630	1845.17	22	1.42	0.7872
PACE Funding Group	Los Gatos, California, United States	municipality/household	VC/financing/incubator/accelerator	Active	2014-01-01	year	Early Stage Venture	N/A	Private	N/A	145027	4336.36	264	2.15	0.3799
PAX Pure	San Rafael, California, United States	agriculture+industry+municipality/household	physical/chemical/biological technology	Active	2012-01-01	year	Seed	N/A	Private	N/A	245384	359.73	N/A	N/A	N/A
Phyn	Torrance, California, United States	municipality/household	digital technology	Active	2015-01-01	year	N/A	10000000	Private	1000000	15276	12685.6	37	1.78	0.3295
Plant Prefab	Rialto, California, United States	municipality/household	design	Active	2015-01-01	year	Early Stage Venture	9700000	Private	3000000	6464	36913.5	129	3.52	0.4042
Plenty	South San Francisco, California, United States	agriculture	digital technology	Active	2014-08-21	day	Early Stage Venture	226000000	Private	5000000	1244	35385.8	75	2.18	0.4546
Plutoshift	Palo Alto, California, United States	industry	digital technology	Active	2016-03-01	month	Seed	3500000	Private	2000000	13947	3625.17	4	1.13	0.1931
Pontic Technology	Seal Beach, California, United States	industry+municipality/household	physical/chemical/biological technology	Active	2016-08-06	day	N/A	N/A	Private	N/A	272832	21.56	N/A	N/A	N/A
Porifera	San Leandro, California, United States	industry+municipality/household	physical/chemical/biological technology	Active	2008-01-01	year	N/A	N/A	Private	N/A	180371	1747.59	237	6.12	N/A
PowerScout	Oakland, California, United States	municipality/household	consulting	Active	2015-04-01	month	N/A	17074500	Private	N/A	16935	27998.7	41	1.37	0.622
PowWow Energy	San Mateo, California, United States	agriculture+industry	digital technology	Active	2013-01-01	day	Seed	3000000	Private	N/A	25877	226.14	N/A	N/A	N/A
PurifAid	San Francisco, California, United States	municipality/household	NGO	Active	2012-01-01	year	N/A	N/A	Private	6254843	252786	28.26	N/A	N/A	N/A
RainSaucers	San Ramon, California, United States	municipality/household	physical/chemical/biological technology	Active	2010-01-01	year	N/A	N/A	Private	343896	396140	7734.24	5	1.15	0.2758
Rainwater HOG	Corte Madera, California, United States	municipality/household	physical/chemical/biological technology	Active	2008-07-01	day	N/A	N/A	Private	N/A	413248	N/A	178	1.65	0.6772
Rayvio	Hayward, California, United States	municipality/household	physical/chemical/biological technology	Active	2012-01-01	year	Early Stage Venture	39900000	Private	1000000	13905	4393.48	66	3.27	0.1932
Renovate America	San Diego, California, United States	municipality/household	VC/financing/incubator/accelerator	Active	2008-01-01	year	Private Equity	346000000	Private	1500000	8252	50617.6	118	2.36	0.4866
ROOT	Redwood City, California, United States	municipality/household	digital technology	Active	2014-04-01	day	N/A	N/A	Private	N/A	91579	23.59	554	3	N/A
Smart Energy Water (SEW)	Irvine, California, United States	agriculture+industry+municipality/household	digital technology	Active	2012-01-01	year	N/A	N/A	Private	8000000	75693	6425.29	46	3.77	0.1602
Soma	San Francisco, California, United States	municipality/household	physical/chemical/biological technology	Active	2012-01-01	year	M&A	5900000	Private	2000000	11898	37342.5	93	3.84	0.3406
Spiral Water Technologies	San Rafael, California, United States	industry+municipality/household	physical/chemical/biological technology	Active	2012-01-01	year	N/A	N/A	Private	N/A	254133	803.18	5	2	N/A
Spruce Irrigation	San Francisco, California, United States	municipality/household	digital technology	Active	2014-01-01	year	N/A	N/A	Private	N/A	480664	3523.24	405	1.85	0.6688
Suntrough Energy	Lucerne Valley, California, United States	agriculture+industry+municipality/household	physical/chemical/biological technology	Active	2009-01-01	year	N/A	N/A	Private	10000000	324009	N/A	N/A	N/A	N/A
Sutro	San Francisco, California, United States	municipality/household	digital technology	Active	2012-01-01	year	N/A	863000	Private	2000000	19948	2274.04	0	1.02	0.4857
Swell	Newport Beach, California, United States	agriculture+industry+municipality/household	VC/financing/incubator/accelerator	Active	2015-01-01	year	N/A	30000000	Private	1000000	3855	209616	167	3.75	0.4344
The Detection Group	Palo Alto, California, United States	industry+municipality/household	digital technology	Active	2008-01-01	year	N/A	1602615	Private	5000000	35730	151.07	N/A	1	1
The Maritime Alliance	San Diego, California, United States	agriculture+industry+municipality/household	NGO	Active	2013-01-01	year	N/A	N/A	Private	N/A	359287	N/A	N/A	N/A	N/A
Thomas Schumann Capital LLC	Santa Monica, California, United States	agriculture+industry+municipality/household	VC/financing/incubator/accelerator	Active	2011-11-11	day	N/A	N/A	Private	N/A	357545	N/A	N/A	N/A	N/A
Trevi Systems	Petaluma, California, United States	agriculture+industry+municipality/household	physical/chemical/biological technology	Active	2010-01-01	year	N/A	N/A	Private	2345015	158820	965.57	296	6.52	N/A
Tule	San Francisco, California, United States	agriculture	digital technology	Active	2013-01-01	day	Seed	120000	Private	N/A	31508	1087.74	531	4.6	0.3743
Upcycle and Company	San Diego, California, United States	agriculture	physical/chemical/biological technology	Active	2015-10-07	day	Seed	380000	Private	N/A	56930	1008.03	349	1.46	0.2739
Utilis Inc.	San Diego, California, United States	municipality/household	digital technology	Active	2013-01-01	year	N/A	N/A	Private	N/A	89173	1806.4	86	1.73	0.3531
UtilityScore	Oakland, California, United States	municipality/household	consulting	Active	2015-01-01	day	Seed	120000	Private	N/A	44786	15946.9	139	2.6	0.3974
Valarm	Los Angeles, California, United States	agriculture+industry+municipality/household	digital technology	Active	2011-12-01	day	N/A	N/A	Private	N/A	130157	753.19	0	1.73	0.2691
Valor Water Analytics	San Francisco, California, United States	agriculture+industry+municipality/household	digital technology	Active	2013-01-01	year	M&A	2840000	Private	1500000	20688	1997.29	N/A	1	0.7924
ViaeX	San Francisco, California, United States	industry+municipality/household	physical/chemical/biological technology	Active	2016-01-01	year	Seed	4000000	Private	N/A	26904	1351.96	424	4.71	0.0966
Water Damage Defense	Encinitas, California, United States	industry+municipality/household	digital technology	Active	2009-01-01	year	N/A	N/A	Private	3621078	282458	7554.91	70	1.23	0.6316
Water Pigeon Inc	San Diego, California, United States	agriculture+industry+municipality/household	digital technology	Active	2016-08-29	day	Seed	1530000	Private	N/A	32917	227.97	60	4	N/A
Water Planet	Los Angeles, California, United States	industry+municipality/household	physical/chemical/biological technology	Active	2011-01-01	year	N/A	12533950	Private	4570000	36741	831.78	100	1.64	0.5785
Water Unlimited Atascadero	Atascadero, California, United States	municipality/household	physical/chemical/biological technology	Active	2010-09-16	day	N/A	N/A	Private	N/A	505943	N/A	N/A	N/A	N/A
WaterBit	Milpitas, California, United States	agriculture	digital technology	Active	2015-05-01	day	Early Stage Venture	11400000	Private	1000000	9030	2571.28	265	1.86	0.467
WaterCity	San Francisco, California, United States	industry+municipality/household	design	Active	2014-03-01	day	N/A	N/A	Private	N/A	398531	21.1	N/A	N/A	N/A
WaterSmart Software	San Francisco, California, United States	agriculture+industry+municipality/household	digital technology	Active	2009-11-01	day	Early Stage Venture	13350000	Private	4000000	7815	45187.6	224	6.58	0.1532
WaterWatch	San Francisco, California, United States	municipality/household	digital technology	Active	2016-03-21	day	N/A	N/A	Private	N/A	502703	N/A	N/A	N/A	N/A
Waves for Water	Los Angeles, California, United States	municipality/household	NGO	Active	2009-01-01	year	N/A	N/A	Private	5103274	308238	7548.91	48	2.18	0.4124
Wexus Technologies, Inc.	San Francisco, California, United States	agriculture	digital technology	Active	2014-12-01	month	Seed	4400000	Private	2341258	15382	N/A	0	1.04	0.4708
Wype	Los Angeles, California, United States	municipality/household	physical/chemical/biological technology	Active	2014-01-01	year	N/A	N/A	Private	3143120	136946	196.5	N/A	1	0
Ygrene Energy Fund	Petaluma, California, United States	agriculture+industry+municipality/household	VC/financing/incubator/accelerator	Active	2010-01-01	year	Private Equity	375000000	Private	N/A	10300	114661	200	3.62	0.4957
zNano	San Jose, California, United States	municipality/household	physical/chemical/biological technology	Active	2010-01-01	year	N/A	N/A	Private	11429624	263731	N/A	N/A	N/A	N/A
zipdragon ventures	San Francisco, California, United States	agriculture+industry+municipality/household	VC/financing/incubator/accelerator	Active	2016-01-01	year	N/A	N/A	Private	5000000	N/A	N/A	302	1.48	0.5204
